# Supplementary material for: Effect of Chain Structure on the Various Properties of the Copolymers of Fluorinated Norbornenes with Cyclooctene
Source: Polymers (Basel). 2023 Apr 30;15(9):2157. doi: 10.3390/polym15092157 (PMC10180767; doi:10.3390/polym15092157)
Supplement: Supplementary file 1 [file polymers-15-02157-s001.zip]

Archive with 1 entries (1 files):
- polymers-2358735-supplementary.pdf
